# Supplementary material for: Microsecond-timescale MD simulation of EGFR minor mutation predicts the structural flexibility of EGFR kinase core that reflects EGFR inhibitor sensitivity
Source: NPJ Precis Oncol. 2021 Apr 16;5:32. doi: 10.1038/s41698-021-00170-7 (PMC8052404; doi:10.1038/s41698-021-00170-7)
Supplement: Supplementary file 3 — Supplementary Data 2 [file 41698_2021_170_MOESM3_ESM.xlsx]

## Sheet: EGFR-L747P and L858R
						Ba/F3 EGFR L858R			Ba/F3 EGFR L747P
	inhibitor name	target			conc.	single	combination with 5 nM Gefi		single	combination with 30 nM Gefi		Cell Viability % of control
	BIBW2992	EGFR			0.1µM	0.424281	0.143285		0.527819	0.328075		1
	AZD9291	EGFR			1µM	0.221047	0.0594151		0.327796	0.157359		16
	Lapatinib	EGFR	HER2		2µM	0.375982	0.122755		0.651598	0.520048		31
	Gefitinib	EGFR			1µM	0.489229	0.170607		0.64975	0.389683		46
	Erlotinib	EGFR			1µM	0.467498	0.170819		0.6141	0.346417		61
	Vandetanib	EGFR	VEGFR		1µM	0.257776	0.0742689		0.497511	0.240977		76
	Sorafenib	VEGFR2	RAF		1µM	73.7677	25.7108		78.3762	45.8648		91
	Sunitinib	VEGFR2	PDGFR		1µM	72.312	30.7277		90.5937	53.2724		106
	E7080	VEGFR2			1µM	76.8711	18.1676		73.8144	44.4947		121
	BIBF1120	VEGFR2	FGFR		1µM	8.91207	0.534558		19.7502	1.7777
	Foretinib	VEGFR2	MET,ROS1		1µM	0.491739	0.187694		0.503054	0.307665
	XL184	VEGFR2	MET,RET		1µM	90.479	11.212		71.5637	32.5872
	PF3922	ALK	ROS1		1µM	93.1196	33.8322		68.0831	39.4932
	LDK378	ALK			1µM	0.402488	0.111826		0.448978	0.266373
	Crizotinib	ALK	MET		1µM	0.416262	0.199198		0.369887	0.187458
	Alectinib	ALK			1µM	16.0656	0.382002		3.07222	1.65675
	ASP3026	ALK			1µM	13.824	1.21644		70.7072	40.0736
	AP26113	ALK			1µM	0.436095	0.159467		3.7207	0.640442
	TAE684	ALK			1µM	0.591765	0.220421		0.519531	0.310769
	AZD3463	ALK	IGF1R		1µM	0.485924	0.167528		1.70109	0.46098
	Ponatinib	bcr-abl	Src	FGFR	1µM	0.18138	0.0519882		0.264783	0.15228
	AEW541	IGF1R			1µM	58.3759	4.6133		61.052	25.5188
	CH5183284	FGFR			1µM	73.8646	24.4718		72.9961	45.9849
	BGJ398	FGFR			1µM	69.5454	8.05804		56.2911	42.9226
	PHA665752	MET			1µM	18.4806	0.812795		21.3887	5.15813
	Imatinib	bcr-abl	KIT		1µM	53.7191	12.402		78.8047	43.2438
	Dasatinib	bcr-abl	Src		1µM	0.27663	0.072095		16.5157	7.22048
	Rapamycin	mTOR			1µM	19.4741	7.86947		16.7892	9.54193
	Everolimus	mTOR			1µM	27.1664	6.52482		18.2972	8.20528
	PP242	mTOR			1µM	2.63348	0.381547		8.60363	1.49656
	CEP701	FLT3	JAK2		1µM	0.360311	0.108324		0.451075	0.258754
	SB218078	CHK1			1µM	0.386572	0.161641		0.506399	0.310204
	17-AAG	HSP90			0.1µM	58.1706	15.5099		43.9489	24.4877
	AUY922	HSP90			0.1µM	0.523571	0.180631		0.635021	0.411693
	Ganetespib	HSP90			0.1µM	0.309931	0.107901		0.306376	0.169587
	GDC0941	PI3K			1µM	4.733	0.138303		6.61509	0.362594
	BEZ235	PI3K/mTOR			1µM	0.35321	0.0928361		0.410232	0.231289
	Dabrafenib	BRAF	CRAF		1µM	85.6324	37.2369		66.9521	35.5944
	RO5126766	RAF	MEK		1µM	11.1604	1.56511		53.7704	21.5242
	Cobimetinib	MEK	1		0.1µM	42.2782	5.3475		64.002	46.7537
	Trametinib	MEK	1/2		0.1µM	2.09019	0.504004		6.92448	0.354506
	SCH772984	ERK			1µM	4.09468	0.506509		1.69111	0.531147
	BVD-523	ERK			1µM	127.065	16.1173		104.541	77.2794
	AZD5363	AKT	E17K		1µM	0.446073	0.143496		0.516185	0.308699
	GDC0068	AKT			1µM	70.3845	9.45986		54.0652	22.4362
	ABT263	BclXl,Bcl2			1µM	110.142	31.603		74.6482	24.3391
	Obatoclax	BclXl,Bcl2	Mcl1		1µM	0.356761	0.108807		0.442787	0.25471
	ABT199	BclXl,Bcl2			1µM	102.077	33.145		78.8988	54.9116
	Decitabine	Methyl			1µM	2.4732	0.932432		0.869846	0.395797
	Azacitidine	Methyl			1µM	31.3294	8.70117		10.4006	3.81426
	Vorinostat	HDAC			1µM	71.5953	26.4702		33.2029	12.7932
	panobinostat	HDAC			0.1µM	0.498167	0.134318		0.552585	0.379525
	quisinostat	HDAC			0.1µM	0.309013	0.0779824		0.33943	0.179275
	Tazemetostat	EZH2	P2		1µM	86.5057	26.1363		70.5861	49.7959
	(+)-JQ-1	BET			1µM	0.439217	0.137186		0.516685	0.301081
	Sotrastaurin	panPKC	P2		1µM	42.1296	12.1663		57.9781	32.8219
	Nutlin-3	MDM2			1µM	78.4388	29.4665		81.8254	52.1773
	RO5045337	MDM2			1µM	84.2085	18.7627		61.5897	21.6926
	Ruxolitinib	JAK	1/2		1µM	97.1182	27.5446		97.6898	63.8721
	Tofacitinib	JAK	3		1µM	141.075	35.5019		104.913	82.669
	Palbociclib	CDK4/6			1µM	4.34431	0.816139		1.85423	0.502271
	Ribociclib	CDK4/6			1µM	53.1853	4.94212		41.2188	21.0908
	Alisertib	auroraA			1µM	1.84557	0.476378		0.593428	0.335694
	Tozasertib	panaurora			1µM	0.714991	0.211303		0.614349	0.385639
	RO4929097	γsecretase	P2		1µM	89.1016	36.887		81.2005	61.0591
	LY411575	γsecretase	強力		1µM	100.54	37.3412		85.1297	58.7873
	LY2090314	GSK3ab			1µM	118.931	34.896		46.2356	74.3398
	Tideglusib	GSK3b	非競合		1µM	107.719	31.8062		83.3418	76.8113
	Olaparib	PARP			1µM	94.7809	26.3115		72.4575	39.801
	Ibrutinib	Btk			1µM	0.500371	0.143285		0.52003	0.310298
	Erismodegib	smo	承認(BCC)		1µM	92.4715	23.7671		80.0741	49.1175
	Vismodegib	smo			1µM	94.9967	35.245		87.9763	59.9762
	Bortezomib	proteasome			0.1µM	0.502269	0.174532		0.568663	0.364288
	Carfilzomib	proteasome			0.1µM	0.614598	0.195273		0.667825	0.457029
	Niclosamide	STAT3			1µM	40.1265	6.81447		33.5156	27.8555
	OSI906	IGF1R			1µM	120.767	24.9479		99.3681	82.2178
	5-FU	DNA/RNA synthesis			100µM	58.2893	8.26229		40.7403	7.53725
	SN-38	TOPO1			0.5µM	0.502697	0.143285		0.529317	0.315848
	L-OHP	DNA synthesis			50µM	0.235677	0.0793105		0.350814	0.213418
	SHP099	SHP2			5µM	106.133	9.4965		61.2896	28.2891
	Regorafenib	VEGFR	multi		1µM	100.129	27.8392		79.7556	56.9438
	G007-LK	tankyrase			2mM	75.8249	20.4452		64.8069	36.6303
	FH-535	Wnt/TCF			15µM	48.1941	11.6664		57.8229	28.4164
	Tipifarnib	FPTase			15µM	0.183094	0.0596266		0.264783	0.15181
	LY2409881	IKK			1µM	51.6754	24.3335		1.8793	36.5754
	entrectinib	Trk	ROS1	ALK	1µM	77.1201	8.59916		50.9057	26.6702
	R428	Axl			1µM	112.098	33.0219		81.2145	54.4425
	RXDX105	RET	BRAF		1µM	0.526693	0.177823		27.656	36.4134
	Dovitinib	FLT3			1µM	4.76238	0.357363		0.746118	0.501519
	MGCD-265	Tie2			1µM	93.2424	19.9195		96.2742	46.8441
	Galunisertib	TGFβ			1µM	97.6725	34.348		104.081	65.5385
	Linifanib	KDR	CSF-1R	FLT-1/3	1µM	134.665	52.288		104.833	72.7889
	DMSO1					94.6742	31.5476		101.611	56.3043
	DMSO2					105.326	34.4609		98.3887	57.5349
